# Supplementary material for: Zirconium Dental Implants as Potential Optical Waveguides in Photodynamic Inactivation of Bacterial Biofilms—A Pilot Study
Source: Microorganisms. 2025 Apr 8;13(4):850. doi: 10.3390/microorganisms13040850 (PMC12029833; doi:10.3390/microorganisms13040850)
Supplement: Supplementary file 1 [file microorganisms-13-00850-s001.zip]

Archive with 1 entries (1 files):
- microorganisms-3526020-supplementary.pdf
